# Supplementary material for: Evidence From a Systematic Review and Meta-Analysis: Classical Impaired Glucose Tolerance Should Be Divided Into Subgroups of Isolated Impaired Glucose Tolerance and Impaired Glucose Tolerance Combined With Impaired Fasting Glucose, According to the Risk of Progression to Diabetes
Source: Front Endocrinol (Lausanne). 2022 Feb 18;13:835460. doi: 10.3389/fendo.2022.835460 (PMC8894674; doi:10.3389/fendo.2022.835460)
Supplement: Supplementary file 1 [file DataSheet_1.zip]

Archive with 3 entries (3 files):
- Supplementary Figures S1-S7.docx
- Supplementary Material 1.docx
- Supplementary Material 2.doc
